# Supplementary material for: Entropy and Cities: A Bibliographic Analysis towards More Circular and Sustainable Urban Environments
Source: Entropy (Basel). 2023 Mar 19;25(3):532. doi: 10.3390/e25030532 (PMC10048483; doi:10.3390/e25030532)
Supplement: Supplementary file 1 [file entropy-25-00532-s001.zip]

Archive with 1 entries (1 files):
- entropy-2045397-supplementary.pdf
